# Supplementary material for: Icotinib, Almonertinib, and Olmutinib: A 2D Similarity/Docking-Based Study to Predict the Potential Binding Modes and Interactions into EGFR
Source: Molecules. 2021 Oct 24;26(21):6423. doi: 10.3390/molecules26216423 (PMC8588130; doi:10.3390/molecules26216423)
Supplement: Supplementary file 1 [file molecules-26-06423-s001.zip]

Archive with 1 entries (1 files):
- molecules-1420195-supplementary.pdf
